# Supplementary material for: Screening and Application of Highly Efficient Rhizobia for Leguminous Green Manure Astragalus sinicus in Lyophilized Inoculants and Seed Coating
Source: Plants (Basel). 2025 Aug 6;14(15):2431. doi: 10.3390/plants14152431 (PMC12349254; doi:10.3390/plants14152431)
Supplement: Supplementary file 1 [file plants-14-02431-s001.zip]

Archive with 1 entries (1 files):
- plants-3729715-supplementary.pdf
